# Supplementary material for: A Mass Spectrometry Strategy for Protein Quantification Based on the Differential Alkylation of Cysteines Using Iodoacetamide and Acrylamide
Source: Int J Mol Sci. 2024 Apr 25;25(9):4656. doi: 10.3390/ijms25094656 (PMC11083099; doi:10.3390/ijms25094656)
Supplement: Supplementary file 1 [file ijms-25-04656-s001.zip]

Archive with 1 entries (1 files):
- ijms-2916661-supplementary.pdf
